# Supplementary material for: Quinolizidine Alkaloid Composition of White Lupin Landraces and Breeding Lines, and Near-Infrared Spectroscopy-Based Discrimination of Low-Alkaloid Material
Source: Plants (Basel). 2025 Oct 30;14(21):3327. doi: 10.3390/plants14213327 (PMC12608174; doi:10.3390/plants14213327)
Supplement: Supplementary file 1 [file plants-14-03327-s001.zip]

Archive with 2 entries (2 files):
- plants-3808086_supplementary_material.docx
- plants-3808086-data.xls
