# Supplementary material for: Quinolizidine Alkaloid Composition of White Lupin Landraces and Breeding Lines, and Near-Infrared Spectroscopy-Based Discrimination of Low-Alkaloid Material
Source: Plants (Basel). 2025 Oct 30;14(21):3327. doi: 10.3390/plants14213327 (PMC12608174; doi:10.3390/plants14213327)
Supplement: Supplementary file 1 [file plants-14-03327-s001.zip › plants-3808086-data.xls]

## Sheet: ecotype data
sample	country	landrace	country	totalQA	Ammoden	albine	tetrahyd	angustif	a_isolup	lupanine	N_methyl	multiflo	17_oxolu	13a_hlup	13a_hmul	13a_ange	13a_tigl
Ita49_a	Italy	Ita49	Italy	23307.4	62.1958	913.583	192.639	394.179	135.865	18727.8	289.505	1625.82	92.0577	673.135	36.2512	116.955	27.3697
Ita49_b	Italy	Ita49	Italy	23176.2	50.9212	945.31	202.773	397.106	155.08	18733.5	372.965	1695.96	74.213	368.091	23.8505	124.865	31.5877
La427_a	Syria	La427	Syria	20037	62.0265	1254.11	197.54	761.105	84.3264	15180.5	50.174	818	65.0056	1195.28	14.9489	288.324	35.6761
La427_b	Syria	La427	Syria	19096.1	87.5	1159.05	214.589	466.801	110.805	15500.7	49.725	908.526	73.0157	326.614	12.9552	159.479	26.3272
La646Lodi_a	Canary islands	La646	Canary_I	28911.2	75.153	725.402	195.79	248.835	118.637	23690.3	311.102	3003.06	97.1925	269.212	15.7096	133.99	26.7833
La646Lodi_b	Canary islands	La646	Canary_I	26752.7	66.6005	874.93	205.122	292.154	113.691	21521.6	390.702	2749.32	97.2427	254.477	23.4195	147.019	16.4305
E91_a	Portugal	E91	Portugal	21587	54.4276	507.152	186.669	188.283	79.8581	18388.2	187.253	1575.22	84.9251	197.506	13.8564	107.332	16.3182
E91_b	Portugal	E91	Portugal	19786.2	51.2028	561.189	178.838	204.179	93.8701	16011.8	278.333	1972.17	61.4882	206.88	11.3521	140.798	14.1268
La673_a	Lebanon	La673	Lebanon	15243.8	43.5963	686.134	168.041	539.183	83.9894	12550	72.4884	549.372	90.9334	238.741	20.6667	154.08	46.5
La673_b	Lebanon	La673	Lebanon	16310.1	50.1156	620.51	185.182	493.569	104.095	13484.8	85.5872	726.957	119.785	263.193	18.3455	124.501	33.4536
La653_a	Canary islands	La653	Canary_I	30656.3	62.2149	751.023	336.538	536.27	147.871	24818.4	327.095	3080.13	155.537	274.768	26.6635	117.653	22.2196
La653_b	Canary islands	La653	Canary_I	28764.4	75.5245	828.195	292.493	470.158	129.072	23521.8	332.54	2674.5	139.389	168.376	20.3488	95.7308	16.279
La110_a	Turkey	La110	Turkey	20544.2	107.263	596.056	130.176	148.287	61.9112	17046.3	382.001	1730.92	95.6094	62.829	10.9268	155.466	16.3902
La110_b	Turkey	La110	Turkey	23873.2	114.605	714.565	139.384	187.106	71.7808	19994.7	401.278	1944.56	91.7941	51.1793	7.14565	141.368	13.7416
La150_a	Morocco	La150	Morocco	26060.7	143.145	797.65	202.145	532.022	153.725	20528	532.993	2560.01	46.2025	298.468	23.1013	215.516	27.7215
La150_b	Morocco	La150	Morocco	26305.3	126.952	1002.48	190.471	418.695	132.66	21350.5	443.332	2173.3	64.9556	190.274	16.4029	172.966	22.308
E132_a	Portugal	E132	Portugal	25599.2	135.353	1186.93	177.912	211.09	114.081	19948.5	398.726	2977.66	115.469	134.963	22.4939	161.768	14.2461
E132_b	Portugal	E132	Portugal	27721.8	138.129	1080.57	195.988	255.696	129.219	21852.6	465.658	3142.04	116.114	157.979	27.6463	143.555	16.5878
LAPO124_soleto1	Italy	LAP124	Italy	19782.5	97.2763	944.256	107.57	318.188	105.82	15868.9	296.724	1558.16	89.0311	244.243	16.2273	122.056	14.0345
LAPO124_soleto2	Italy	LAP124	Italy	21715.9	113.102	870.406	168.833	369.43	128.411	17900.8	271.036	1429.9	117.121	219.816	14.0801	100.833	12.1601
Ethiop98_a	Ethiopia	Ethiop98	Ethiopia	18879.1	190.588	456.037	175.869	679.397	139.762	14944.3	297.882	1408.31	93.89	268.257	14.307	190.811	19.6722
Ethiop98_b	Ethiopia	Ethiop98	Ethiopia	17136.7	502.327	502.224	151.547	630.42	120.844	13176.1	232.4	1193.89	103.551	341.719	14.4972	146.432	20.7103
La246Lodi_a	Italy	La246	Italy	28386.1	115.752	521.345	277.118	521.306	200.804	24847.2	195.471	1146.46	138.585	263.972	13.1986	133.002	11.8788
La246Lodi_b	Italy	La246	Italy	27432.6	108.876	567.354	252.918	611.16	173.324	23313.6	198.949	1599.46	120.739	363.388	11.7222	102.616	8.5572
Gargano_Carpino1	Italy	LAP122	Italy	15119.9	39.9641	149.452	42.4759	283.047	94.9153	13131.9	76.4567	172.326	36.7076	954.486	20.9758	85.7384	31.4636
Gargano_Carpino2	Italy	LAP122	Italy	12962.5	55.1049	108.115	90.659	246.075	104.173	10735.5	114.14	263.981	28.155	1082.6	18.5823	76.0184	39.417
S. Croce_Molise1	Italy	LAP123	Italy	21981	47.2253	128.648	162.846	181.247	161.217	19649.3	185.644	873.042	56.996	368.696	48.8538	81.4229	35.8261
S. Croce_Molise2	Italy	LAP123	Italy	20477.2	45.5046	73.945	104.454	194.429	83.2527	18111.3	119.967	1110.21	38.7823	437.62	33.6113	87.9066	36.1968
Decollatura_Calabria1	Italy	LAP108	Italy	18578.6	187.83	515.344	302.772	568.16	174.448	15565.8	156.553	519.786	224.929	238.681	15.6596	98.6414	9.96521
Decollatura_Calabria2	Italy	LAP108	Italy	18155.8	145.907	438.764	266.006	428.743	162.359	15486.8	150.96	463.952	205.251	283.205	18.9463	94.9418	9.99942
Gr33_a	Greece	Gr33	Greece	33036.9	97.3009	526.54	356.384	262.341	169.686	28759	366.066	2062.88	167.483	162.895	16.06	82.2847	8.03002
Gr33_b	Greece	Gr33	Greece	31160.2	131.674	521.463	311.509	300.61	171.343	26280.3	372.496	2557.06	148.847	210.783	18.9804	126.19	8.99073
Ac155_a	Azores	Ac155	Azores	30587.7	116.617	774.403	270.818	157.514	205.64	25206.8	351.814	3106.13	166.152	128.918	21.3763	76.6825	4.85824
Ac155_b	Azores	Ac155	Azores	28522.5	123.314	637.035	271.387	55.3569	162.168	24169.4	224.929	2577.97	175.561	80.2564	17.0545	26.1134	2.00641
Maroc74_a	Morocco	Maroc74	Morocco	23999.6	115.339	279.264	274.962	235.433	162.879	21057.1	208.305	1371.55	113.215	98.2276	7.54767	70.3335	5.39119
Maroc74_b	Morocco	Maroc74	Morocco	20049.4	92.1267	258.361	192.821	141.557	127.531	18173	87.6179	741.556	88.3429	74.2331	6.66739	60.9316	4.66717
La406_a	Israel	La406	Israel	20168.4	94.5666	634.049	185.991	461.756	139.398	16705.6	56.7847	1150.47	124.013	372.97	33.5673	192.462	16.7837
La406_b	Israel	La406	Israel	20054.6	125.699	677.561	223.983	484.193	137.625	16512.5	84.22	1084.97	147.513	361.282	13.7512	186.267	15.0013
Ac050_a	Azores	Ac050	Azores	28413.6	126.686	464.085	121.851	196.144	142.406	24914.7	150.317	1486.62	358.082	305.081	33.8314	103.417	10.3417
Ac050_b	Azores	Ac050	Azores	30294	132.582	316.674	309.064	299.704	182.292	25916.2	181.041	2214.98	353.705	255.383	22.9844	100.468	8.93839
Ac085_a	Azores	Ac085	Azores	25688.2	143.751	443.081	347.179	352.092	169.965	21427.1	251.5	2114.63	203.929	148.312	12.9773	66.2162	7.41559
Ac085_b	Azores	Ac085	Azores	22119.3	131.592	379.363	248.744	292.122	238.05	18597.5	215.763	1585.03	94.8408	219.319	11.8551	99.1798	5.92755
Ac139_a	Azores	Ac139	Azores	25226.5	409.161	563.739	476.943	477.01	273.53	20214.9	328.903	1551.88	590.425	166.787	33.3573	126.472	13.3429
Ac139_b	Azores	Ac139	Azores	27429.6	151.599	465.798	422.267	576.916	255.684	21355	407.713	2736.68	574.297	243.188	37.4135	184.336	18.7067
E2_a	Spain	E2	Spain	31206.6	122.428	228.7	372.746	220.375	207.954	23471.6	720.821	4648.54	398.233	587.868	32.2379	179.926	15.1708
E2_b	Spain	E2	Spain	30907	155.281	295.399	383.011	392.692	231.367	22829.8	464.22	5021.31	375.651	512.252	37.5651	191.411	17.0751
E3_a	Spain	E3	Spain	36962.5	160.063	477.721	448.571	588.952	217.181	28003.7	617.476	5120.79	347.434	716.999	34.7434	221.888	6.94867
E3_b	Spain	E3	Spain	32041.8	126.531	389.183	383.621	480.112	189.293	23779.9	649.62	4902.7	305.211	517.465	35.6338	277.82	4.64789
E16_a	Spain	E16	Spain	34608.5	131.3	258.675	414.797	348.752	232.807	29299.7	269.278	2798.91	421.951	312.611	14.6766	99.4888	5.50371
E16_b	Spain	E16	Spain	32658.3	309.725	191.175	368.382	274.909	198.372	28210.5	247.852	1976.99	431.83	348.095	17.9929	77.9543	4.49823
E36_a	Spain	E36	Spain	33388.9	129.299	371.763	321.034	341.19	189.655	28036.9	295.996	3285.39	122.071	207.521	16.6461	67.3474	4.16153
E36_b	Spain	E36	Spain	29838.3	145.095	312.739	250.97	172.611	200.717	24809.6	253.963	3249.8	102.009	245.091	13.4223	77.5539	4.6978
E107_a	Portugal	E107	Portugal	32367.4	146.251	334.41	295.444	460.246	234.615	28079.5	198.67	2052.25	119.031	288.561	23.5816	123.658	11.2294
E107_b	Portugal	E107	Portugal	28215.2	103.825	300.015	230.634	396.253	113.183	24122.1	290.996	2056.86	96.7792	342.114	18.388	131.562	12.5813
E126_a	Portugal	E126	Portugal	24701.2	154.903	321.823	228.805	341.389	162.9	20866.7	234.685	2062.29	106.918	131.723	10.6918	71.9559	6.41508
E126_b	Portugal	E126	Portugal	28906.6	142.011	326.626	299.06	157.775	175.763	24944.4	253.146	2235.24	123.077	156.639	12.6232	75.1871	5.04929
Egypte64_a	Egypt	Egy64	Egypt	23577.9	167.403	219.043	238.487	611.521	159.782	19412.1	242.493	1800.33	105.021	449.189	24.0048	141.028	7.50149
Egypte64_b	Egypt	Egy64	Egypt	21750	138.072	269.24	223.869	468.022	118.645	18852.7	126.474	1091.51	138.072	248.529	27.6143	44.4591	2.76143
Egypte76_a	Egypt	Egy76	Egypt	27293.9	131.081	370.009	272.909	660.792	137.434	22550.5	249.076	2121.58	167.32	461.286	20.4049	140.644	10.8826
Egypte76_b	Egypt	Egy76	Egypt	28619.6	189.759	570.382	264.89	607.929	159.02	23402.1	267.761	2192.23	188.901	557.773	22.0793	185.822	11.0397
Gr05_a	Greece	Gr05	Greece	32502	125.207	998.042	246.333	288.425	138.262	27198.3	240.953	2483.59	126.703	468.01	18.6938	154.972	14.5396
Gr05_b	Greece	Gr05	Greece	34107.2	156.936	1106.39	262.109	450.266	139.208	28799.7	282.053	2302.46	126.996	316.707	15.2395	137.978	11.1756
Gr56Lodi_a	Greece	Gr56	Greece	38887.3	419.399	480.855	381.212	311.617	183.452	33757.2	304.932	2598.26	234.563	129.01	11.7282	70.369	4.69126
Gr56Lodi_b	Greece	Gr56	Greece	35755.5	281.011	444.766	401.806	319.423	208.231	30837.3	277.979	2555.33	166.787	101.083	10.1083	146.571	5.05416
Gr57_a	Greece	Gr57	Greece	25761.7	255.052	428.441	231.774	205.582	128.064	21402.7	173.458	2601.87	69.3831	135.297	17.3458	104.075	8.67289
Gr57_b	Greece	Gr57	Greece	25416	190.68	349.819	110.394	288.586	89.5335	20477.3	374.636	3170.82	71.6841	164.157	15.0082	106.186	7.16841
Ita1_a	Italy	Ita1	Italy	15777	77.0541	158.144	55.7459	309.839	127.477	12029.3	333.543	1910.46	77.3019	455.845	37.0636	182.191	23.0136
Ita1_b	Italy	Ita1	Italy	14183.2	80.182	163.776	41.222	323.219	80.1759	10623.6	376.801	1763.63	79.1067	404.575	32.3482	192.996	21.6307
Ita57_a	Italy	Ita57	Italy	22236.3	56.9526	161.5	54.4767	291.075	149.495	18753.9	199.049	1588.64	80.7501	700.626	22.3761	156.085	21.375
Ita57_b	Italy	Ita57	Italy	22192	55.6691	198.261	36.3715	320.778	101.489	18384.2	226.681	1868.73	70.9341	709.341	25.9896	165.213	28.3737
La020_a	Ethiopia	La020	Ethiopia	23290.4	65.8575	213.477	39.6536	272.58	114.262	17646.7	360.069	3786.96	91.9223	416.541	31.6537	228.294	22.3758
La020_b	Ethiopia	La020	Ethiopia	21868.1	57.3224	116.24	44.7237	285.914	91.6418	17118.7	381.689	3085.39	86.5283	417.004	24.555	141.703	16.6802
La120_a	Turkey	La120	Turkey	24331.5	46.1044	214.56	54.7505	396.497	112.022	17688	1704.66	3221.21	34.6998	655.247	33.9032	155.438	14.4582
La120_b	Turkey	La120	Turkey	23541.2	46.9814	300.988	58.5503	376.344	116.4	16513.6	1497.55	3574.16	65.67	766.15	37.81	170.523	16.4175
La259_a	Turkey	La259	Turkey	21371.7	71.898	330.701	38.7691	637.664	95.2558	16577.2	109.934	2058.94	89.3642	1070.23	31.3698	234.669	25.6855
La259_b	Turkey	La259	Turkey	19861.6	51.0206	270.567	32.4591	548.032	74.8584	15418.6	99.7182	2102.91	73.3818	935.055	24.0352	196.762	34.2148
La415_a	Jordan	La415	Jordan	20875.7	54.7494	165.216	51.846	538.438	116.218	14356.1	1327.45	2365.11	103.692	1244.3	41.2483	474.018	37.3291
La415_b	Jordan	La415	Jordan	23422.8	53.7193	111.915	62.6396	625.87	118.894	16529.8	1449.78	2445.01	102.699	1316.65	41.3493	518.398	46.0828
La431_a	Turkey	La431	Turkey	30534.2	104.026	184.93	48.8178	258.173	175.784	24542.3	157.719	4197.52	103.787	534.662	26.3389	180.068	20.1285
La431_b	Turkey	La431	Turkey	30188.9	117.605	143.852	55.9005	276.878	151.613	24298.7	150.698	4085.62	94.6396	567.838	31.703	191.752	22.0826
La642_a	Canary islands	La642	Canary_I	32131.2	54.7273	128.701	55.4852	317.617	179.659	25423.5	392.244	4672.78	95.3825	538.323	36.9306	206.444	29.3987
La642_b	Canary islands	La642	Canary_I	31984.5	53.396	118.806	59.096	291.676	161.269	26333.5	321.644	3766.89	100.117	523.948	34.9354	192.493	26.698
La648_a	Canary islands	La648	Canary_I	29878.8	47.8166	115.193	57.0205	308.129	119.841	24644.2	247.169	3156.18	152.631	748.754	19.294	227.494	35.1338
La648_b	Canary islands	La648	Canary_I	33001.5	58.1227	139.863	79.9095	354.405	115.063	27199.5	318.467	3503.81	122.806	778.343	23.807	272.227	35.25
La654_a	Kenya	La654	Kenya	26772.4	99.6008	182.362	55.6732	453.65	172.28	20129.9	326.412	3887.34	103.098	997.727	46.4201	270.811	47.1149
La654_b	Kenya	La654	Kenya	28150.8	123.515	229.777	72.0888	432.838	149.337	21036.1	409.377	4343.46	115.176	836.179	50.0366	299.953	52.9811
La686_a	Algeria	La686	Algeria	27678.4	87.4588	204.506	58.6177	284.684	226.37	21070.9	648.718	4044.24	112.406	620.769	50.1046	234.848	34.8095
La686_b	Algeria	La686	Algeria	27172.5	107.211	167.801	53.6581	281.537	131.556	21042.1	620.434	3806.64	109.311	594.497	50.1886	183.608	23.9716
Maroc78_a	Morocco	Maroc78	Morocco	26100.2	106.235	75.7811	34.6245	268.153	118.331	19940.1	383.765	4223.93	122.477	525.932	33.5198	242.025	25.3493
Maroc78_b	Morocco	Maroc78	Morocco	28077.5	91.5531	129.343	48.6972	313.48	103.033	21700.2	456.633	4169.97	111.461	688.437	55.5327	179.303	29.8024

## Sheet: breeding line data
	Ammodendrine	albine	Tetrahydrorhombifoline	angustifoline	a-isolupanine	lupanine	N-methyl albine	multiflorine	17-oxo lupanine	13a hydroxy-lupanine	13a hydroxy-multiflorine	13a-angeloyl oxylupanine	13a-tigloyl oxylupanine	total
lines														total	med	ds
1.09 a	5.96152	0	3.16246	3.24308	4.99717	99.8601	15.8944	12.2046	1	12.244	0	12.5268	2.84764	173.942	148.314	36.2436
	4.86637	0	3.48574	2.08934	4.26177	77.0689	11.7666	4.97826	1.32401	6.03665	0	5.73756	1.07026	122.686
1.22	7.07443	0	2.39982	4.54475	3.76445	73.0387	7.50906	13.9344	1.1	17.0544	0	18.8872	3.86432	153.172	141.872	15.9804
	4.68653	0	3.3684	1.48248	3.92063	75.0478	7.27833	8.09907	1.19809	6.20914	0	16.883	2.39852	130.572
1.51	11.1401	0	4.55579	9.32694	8.06955	129.859	3.8083	2.33556	1.3	62.2889	2.03406	65.5581	16.3739	316.65	302.682	19.7538
	15.673	0	3.84542	14.875	9.03804	132.569	1.91729	1.96486	1.95568	39.8198	1.944	55.5754	9.53635	288.714
1.57	6.78735	1.23643	1.43166	1.50519	7.25069	353.181	7.7032	2.0704	2	0	0	0	0	383.166	424.076	57.8558
	10.1076	1.42669	1.61074	1.74009	8.51402	427.932	8.8122	1.73581	3.10781	0	0	0	0	464.987
1.62	10.6499	1.3	1.89932	4.89189	6.20394	243.566	16.5795	17.6986	1.20189	1.1244	0	2.5071	1	308.622	292.97	20.2977
	33.2266	1.2	4.17007	3.8638	6.31739	202.562	13.7014	5.17334	2.9375	1.61338	0	4.05116	1	279.817
1.74	8.73685	0	0.990412	2.82975	2.84484	90.8907	9.6879	13.5741	0	6.14957	0	2.9247	1.24633	139.875	125.469	20.3741
	3.20039	0	1.03853	1.80358	3.17374	77.8047	4.96658	11.4584	0	4.25796	0	2.28476	1.07314	111.062
1.85	3.1462	0	3.90466	1.81401	7.22847	381.089	4.10302	2.27389	1	9.00245	0	4.59196	1.49527	419.649	438.487	26.6417
	11.7041	0	2.97046	4.81587	10.7309	372.893	4.73157	9.71747	1.95237	20.0669	0	14.4614	3.28141	457.326
1.92	9.00184	0	1.19989	1.46653	12.1499	553.607	4.09796	3.27103	1	1	0	0	0	586.794	553.642	46.8845
	7.625	0	1.61115	1.08678	13.7922	487.857	3.1529	2.64816	2.71609	0	0	0	0	520.49
2.08	10.5025	0	2.06781	15.6358	9.15896	210.138	17.775	2.32893	0.984003	37.513	2.40448	49.2764	9.00047	366.786	338.372	40.1826
	9.10974	0	3.82226	18.4294	11.2086	204.865	11.0404	1.7589	1	15.6531	1.74555	27.4836	3.84199	309.959
2.56	6.01988	0	1.42897	1.90968	6.77873	380.855	1.20782	1.72854	2.58217	0	0	0	0	402.511	446.538	62.2645
	12.6973	0	1.98579	1.84498	8.45566	455.741	1.8444	3.13492	3.86155	1	0	0	0	490.566
2.72	8.04569	1.52507	1.21306	1.32586	6.42244	497.043	7.16782	2.35305	1	0.953168	0	0	0	527.049	530.123	4.34683
	29.2646	1.5817	2.83951	1.24495	8.33986	468.188	5.2587	11.0593	2.73726	2.68216	0	0	0	533.196
2.91	12.758	1.52711	2.30907	6.04108	10.4188	472.104	11.2458	2.38425	1.00789	20.2565	1	30.5202	8.05099	579.624	593.526	19.6609
	13.8113	1.09562	2.51471	4.43592	10.3947	556.839	7.79185	2.78902	2.27728	1.20545	1	3.27336	0	607.428
3.05	5.72215	0	3.57193	6.3625	7.58861	145.434	5.71346	1	0	21.5162	1	16.4078	13.0504	227.367	279.043	73.0806
	10.5616	0	4.37749	14.3134	11.7858	208.258	10.072	1	0	30.6989	1.6668	22.5207	15.464	330.719
3.07	17.8422	0	2.92331	16.6565	10.7198	254.663	9.27992	1	0	43.6882	1.15909	30.0962	22.4579	410.486	357.069	75.5438
	11.4401	0	4.00555	17.5857	10.1624	206.692	3.90446	1	0	21.6247	1.45566	15.7366	10.0442	303.651
3.09	30.2717	1.92085	5.59734	13.5411	14.3496	404.565	57.2924	20.6132	4.78077	42.2044	1.8	23.8424	18.8431	639.622	635.299	6.11423
	17.3346	2.64233	6.46236	16.2244	17.4562	463.26	33.0783	12.7684	5.02262	24.4995	1	22.8191	8.40743	630.975
3.17	27.5556	2.80831	6.66924	33.0122	24.0622	596.409	29.6583	2.87952	1.83493	100.937	0	55.6527	18.8458	900.325	990.4	127.386
	22.2816	2.91201	13.3457	29.0401	34.3642	706.251	31.7238	4.80952	1	148.043	0	67.9175	18.7872	1080.48
3.24	17.5311	1.50493	3.52199	12.0372	14.7825	279.27	17.1913	2.24554	1	58.6539	0	36.9036	21.0608	465.703	454.841	15.3612
	24.1128	1.70653	4.52308	5.1713	18.4553	297.733	25.7288	2.14583	2.29037	30.173	0	19.8177	12.1213	443.979
3.43	5.72317	0	4.73409	4.82735	7.48908	248.535	6.77772	1.70138	2.04867	18.1802	0	16.739	8.16967	324.925	367.03	59.5452
	17.8206	0	3.84036	13.0055	8.50608	277.516	10.0778	1	1.08383	37.5957	0	23.549	15.1403	409.135
3.75	19.9959	2.54135	11.4193	15.1414	12.6448	222.464	32.8297	1.47907	1.01654	64.834	3.02218	48.1165	21.479	456.984	501.019	62.2759
	28.4062	2.18014	17.7871	28.0722	18.2029	288.725	34.2488	3.42532	2.60813	56.8584	3.29309	39.7836	21.4637	545.055
4.05	18.0024	0	6.22499	13.1867	10.2692	140.7	12.5413	10.8658	1.08658	77.0099	3.02068	60.6298	27.7033	381.24	389.373	11.5021
	16.186	0	8.15159	30.5974	13.4545	179.202	10.6164	7.94349	4.08816	49.6027	3.73995	52.0046	21.9193	397.507
4.12	17.3313	2.35713	5.62817	32.7523	21.3588	511.19	32.3633	15.9267	2.23177	92.9436	3.01712	93.6058	36.8419	867.548	885.209	24.9775
	37.776	1.89253	10.4224	37.0203	29.4218	588.741	27.1234	15.6813	3.92734	53.0686	3.08922	74.1987	20.5086	902.871
4.18	10.831	0	3.31205	14.5374	9.59033	195.127	7.33456	5.74277	1.09702	38.4622	1.35521	39.5977	10.9175	337.905	381.023	60.9784
	12.5004	0	6.09446	25.1207	13.3878	257.45	9.63861	6.48463	1.80106	36.721	2.58226	40.1113	12.249	424.142
4.36	5.00658	0	1.93358	10.8575	6.14172	125.201	4.26802	1.75969	1.02063	15.6236	0	21.1865	5.73002	198.729	204.662	8.39024
	4.38011	0	3.14944	8.75849	6.4383	138.269	2.74151	1.99661	1.72293	16.2138	0	20.8481	6.07627	210.595
4.56	5.62298	0	1.21766	7.68673	4.954	135.718	7.22471	2.09047	1.49044	17.7072	0	17.7369	4.47233	205.921	205.314	0.858277
	3.60776	0	2.78147	4.88303	5.00008	150.697	9.28635	2.69037	0.99	10.9887	0	10.6188	3.16372	204.708
4.57	11.1014	0	2.58521	6.63919	8.2654	267.073	4.81708	5.12837	1.88006	30.1497	1.2	8.98645	2.66624	350.492	360.106	13.5963
	8.53489	0	4.68071	13.472	9.33631	252.302	3.90564	2.17853	3.72349	42.3977	1.1	21.8617	6.22732	369.72
4.66	8.68315	0	4.00964	15.274	9.14085	205.289	9.472	4.5786	2.22523	52.9168	1.05039	41.4183	17.9495	372.007	370.722	1.81709
	8.35326	0	6.00978	19.6237	11.5387	230.865	5.82846	2.6478	2.74085	35.8032	2.16294	32.6559	11.2076	369.437
4.67	12.2559	1.15895	3.56482	14.3035	16.0114	474.667	17.961	4.95819	3.5664	93.0724	0	26.3871	12.425	680.332	692.628	17.3896
	12.2307	2.02424	8.39691	20.677	20.4485	520.051	10.9487	2.66648	6.86094	70.5883	0	20.7116	9.32009	704.924
5.06	3.71762	0	5.94335	4.12954	9.88251	177.536	8.11024	1.79997	7.84716	6.92295	1.73074	8.65369	1.51959	237.793	251.798	19.8055
	9.36495	0	7.36992	7.83865	12.9749	161.769	7.38752	6.14731	2.6766	23.7411	0.97488	17.3388	8.21842	265.802
5.12	28.1174	0	3.8725	4.46468	7.46207	93.4474	8.49394	45.7554	1.80659	24.8789	0.970675	20.4481	7.76648	247.484	228.236	27.2205
	22.2264	0	9.65137	3.82673	14.2196	104.871	6.00227	3.93008	1	16.7865	1.02661	17.8267	7.62121	208.988
5.23	16.7945	0	5.65087	8.76272	13.2204	174.997	16.6889	10.6498	1.98112	36.3984	1.1722	34.6163	14.3992	335.331	296.574	54.8107
	8.93561	0	7.9871	8.69299	14.9937	158.575	7.47745	7.04718	1.8984	16.3014	1	18.3864	6.52206	257.817
5.28	15.0734	2.54694	5.36839	9.94666	14.5645	169.202	39.0927	6.7992	1.42629	36.4162	1	41.2712	12.5451	355.253	319.78	50.1651
	9.78329	2.60849	7.4801	6.85657	17.0265	145.565	29.7324	2.92171	0.97	22.5638	1.09327	30.4932	7.21424	284.308
5.34	8.78495	0	5.54767	4.75901	10.7365	190.276	9.50553	7.98142	2.61598	8.91812	0.988425	10.5082	7.17939	267.801	317.799	70.7079
	9.55586	0	7.08672	6.68169	16.0646	273.259	7.85212	6.53159	7.6921	13.5628	1	12.184	6.32594	367.797
5.4	11.3509	1.93708	5.12446	9.75013	14.3467	140.66	38.1011	2.5094	1.5096	46.3839	2.42928	48.4108	13.1691	335.683	333.694	2.81226
	20.8035	2.39414	6.87255	9.15106	17.6383	141.923	41.5109	3.48021	3.34799	41.1006	2.39822	32.6044	8.48125	331.706
5.43	10.2348	1.52582	4.20085	5.08722	8.81507	139.909	23.9956	8.32334	1.87814	23.2902	0	21.1686	7.81358	256.242	270.47	20.1201
	11.4671	1.32922	5.59493	7.04723	12.3144	180.338	20.329	9.36937	3.02529	14.493	0	14.368	5.02071	284.697
5.5	12.7006	2.72779	4.98491	7.81784	13.4009	172.861	24.6885	29.8906	2.44212	47.5196	1.40407	30.8885	7.25096	358.577	342.932	22.1257
	7.65472	1.9247	8.43405	10.8445	18.6476	201.596	14.8605	5.64533	2.77437	27.2272	1.23706	22.0505	4.39008	327.287
5.51	12.0431	2.3477	5.17157	8.62149	13.7299	149.135	28.5968	10.3546	1.99254	35.0946	1.13232	37.898	10.7097	316.828	284.863	45.2042
	9.39288	1.54066	6.27912	11.3306	15.1127	128.851	19.4471	4.15931	1.17884	21.9434	1.2372	25.6382	6.788	252.899
5.55	15.8189	3.93793	8.40408	9.40147	18.0961	168.78	61.3482	2.46528	3.08992	76.2702	2.98332	56.4767	16.5196	443.592	403.061	57.3195
	7.24163	3.99095	9.28422	7.99211	21.7288	162.563	63.7295	2.24634	2.47259	38.9544	1.84304	32.4104	8.07313	362.53
5.58	12.3571	3.52207	3.78089	6.0222	10.3138	154.752	32.4532	7.30638	2.05859	21.139	0	21.3412	10.3004	285.347	294.767	13.3222
	14.4091	3.77524	5.18442	6.39867	13.6932	182.735	25.8521	4.46831	1	19.4232	0	18.5865	8.66191	304.187
5.96	3.13387	0	3.27368	1.49934	5.74803	64.1343	3.33856	2.92248	1.15611	11.9459	0	10.4758	2.5327	110.161	114.926	6.73949
	2.99159	0	4.10927	2.43902	6.15136	65.5181	4.57147	2.70711	0.959544	14.6877	0	11.9449	3.61176	119.692
6.01	7.55302	2.52633	4.37336	19.4177	15.539	443.061	20.471	11.3053	4.2688	53.0775	1.40352	85.5022	11.6885	680.188	669.52	15.087
	6.02941	3.68026	8.18128	19.4242	19.1582	478.423	10.1564	8.90543	2.42004	37.8913	1.32381	53.0172	10.2403	658.851
6.04	25.865	0	6.88899	24.9807	24.6636	480.369	6.45444	10.1406	8.21328	69.7169	3.48589	71.232	16.9637	748.974	672.682	107.893
	17.1437	0	7.07036	19.7775	22.8724	385.114	7.20944	5.61777	2.35212	59.3952	2.6253	51.8682	15.3445	596.391
6.3	7.08751	0	11.5049	23.7658	30.6521	280.547	16.0782	33.7436	3.23003	64.9467	6.44847	133.469	21.1134	632.587	613.363	27.1874
	7.62365	0	13.7239	27.4939	27.3116	269.885	16.7593	25.3944	2.93245	61.206	4.6409	119.839	17.3285	594.138
6.41	9.46616	1.80777	6.65014	17.6085	22.2878	370.7	17.5876	13.4387	2.07812	94.7233	1.73053	91.0461	25.5915	674.716	697.217	31.8213
	9.42088	3.02315	13.8668	28.195	34.7802	466.374	10.2692	7.12707	3.68446	58.1676	1.85168	67.1256	15.833	719.718
6.43	15.6379	0	2.86056	12.6673	10.597	289.696	6.52035	4.66397	3.36789	42.5	1.18361	56.2345	11.6252	457.554	511.791	76.7025
	13.0871	0	7.02841	20.1037	16.0419	394.02	5.35315	5.74088	1.8334	32.8575	1.4792	57.1697	11.3136	566.028
6.45	15.3196	0	3.47015	15.6411	15.0443	263.539	6.3535	2.14711	4.21725	40.7743	2.35449	32.808	7.92104	409.59	373.086	51.6242
	7.86628	0	5.2767	15.7062	12.1528	211.642	4.26042	4.42984	2.52741	29.7224	3.85178	32.6418	6.504	336.582
6.47	5.78603	0	3.38413	6.93869	6.25787	157.981	3.56897	1.42835	1.28746	18.1374	1.42696	23.568	4.48224	234.247	233.655	0.837804
	4.73649	0	3.44004	5.95313	6.0029	150.927	3.80043	2.43295	1.71589	17.2409	1.47512	30.3226	5.0142	233.062
6.58	10.6056	0	10.0836	17.2531	18.6222	241.804	10.932	10.5353	4.33963	75.9527	8.08908	97.844	20.227	526.289	496.041	42.7763
	13.4583	0	8.0636	31.2212	18.3449	172.299	20.2173	7.56838	2.46241	64.6409	7.10112	100.254	20.1623	465.794
6.62	13.3881	0	6.36279	13.0312	17.7308	337.855	8.69689	5.02408	4.2914	46.793	4.97593	79.5521	19.8043	557.506	493.637	90.3237
	11.4348	0	7.68868	11.39	15.0781	265.946	7.39608	2.75574	6.22219	24.9615	4.04535	61.4877	11.3624	429.769
6.65	3.68334	0	3.59984	7.42557	6.12899	58.2712	3.85223	2.7662	0	21.5442	2.85916	29.6553	5.71226	145.498	162.338	23.8156
	10.2197	0	4.26423	11.2211	10.8796	72.239	4.61881	2.47337	0	25.8026	3.41552	29.9181	4.12662	179.179
6.71	11.7049	0	3.74008	16.8542	8.38981	131.677	3.832	6.46098	4.25012	35.1762	5.25318	58.7129	14.4201	300.471	277.96	31.8354
	13.8397	0	6.28008	12.6763	8.56106	142.797	5.20899	3.70303	3.92126	22.5425	4.54718	24.2318	7.14059	255.449
7.1	19.0186	1.82198	8.52106	39.3782	18.5252	475.079	7.98467	2.9006	19.1921	114.749	3.23293	121.052	19.7853	851.241	771.013	113.46
	18.2265	1.37103	10.0851	38.085	23.389	372.809	9.32576	1.71179	7.62069	86.6098	2.86421	101.706	16.9806	690.785
7.25	5.61352	0	6.03457	13.1137	10.6297	230.659	3.49249	1.95508	1.2143	44.2532	1.06457	35.3158	8.51406	361.86	422.765	86.1336
	17.3591	0	6.72192	17.4081	14.5988	326.137	4.45891	1	4.87871	46.4166	1	32.3301	11.3616	483.671
7.26	9.12393	3.12677	5.40376	14.3324	14.9508	372.092	9.59781	2.13593	8.93632	54.2711	2.34925	50.2174	16.0529	562.591	523.396	55.4301
	11.4888	3.75262	6.69173	17.9302	14.2752	316.509	12.716	1.95963	1.16287	37.3712	1.56806	44.6176	14.1579	484.201
7.31	11.4118	6.12891	4.62479	9.23484	10.662	173.013	32.2666	12.591	3.5391	23.2534	1.41241	24.0898	11.5104	323.738	317.335	9.0551
	19.3641	4.62217	3.78788	7.7395	13.7561	171.102	39.1774	6.05183	1.1	19.5605	1.19441	15.0814	8.39465	310.932
7.41	28.6105	3.92508	29.4272	3.62851	17.0435	252.738	27.1026	3.7986	7.59284	29.2156	2.86749	20.9217	13.5252	440.397	391.488	69.1675
	12.4097	2.05149	5.22617	10.031	13.3232	200.713	44.4417	8.02379	2.94758	21.2463	1	11.8209	9.34393	342.579
7.46	9.10799	2.24476	3.50182	9.45282	10.4257	182.039	13.0788	3.72535	3.35711	25.084	1.78005	34.6911	7.94836	306.437	301.334	7.21706
	7.24875	1.3109	7.5146	11.2908	11.3243	183.483	16.9088	1.92728	1.30303	20.7507	1.84443	24.141	7.18294	296.23
7.47	15.4978	3.24718	6.99269	16.8242	15.0544	370.506	25.4536	2.29863	6.21149	47.1853	1.89461	14.4381	9.78152	535.385	536.664	1.80931
	16.9729	2.84615	13.0762	25.0142	19.321	331.192	41.8248	2.37257	1.60969	57.4941	2.07444	13.9393	10.2069	537.944
7.54	15.5094	3.77047	4.51379	14.0329	15.0435	264.296	26.8221	9.45848	5.03357	36.4234	1.76673	19.5088	8.38053	424.56	372.364	73.8153
	10.3807	3.09925	6.05672	10.3717	12.7258	189.937	19.9491	11.2035	1	27.7037	1.42152	20.0411	6.27883	320.169
7.56	14.4885	0	5.95225	12.9117	15.9639	324.82	3.3291	1.21463	8.8571	75.9998	2.07528	51.9429	17.1177	534.673	454.427	113.485
	11.4444	0	6.60191	23.4014	14.8612	243.304	3.22014	1.6215	1.78695	36.0326	1.35742	23.4623	7.08815	374.182
7.58	15.574	3.46609	3.18719	7.92324	12.2591	143.89	36.4266	16.1214	3.38548	28.6807	1.82655	17.9197	6.44451	297.104	278.067	26.9225
	13.1843	4.3138	5.25607	9.39732	12.4995	114.668	37.3631	16.2838	1.2	21.152	1.68949	14.8936	7.12911	259.03
7.72	9.86883	0	5.72873	14.2573	14	247.844	12.4592	4.31125	3.64241	14.9418	1.57498	31.3138	7.95156	367.894	337.671	42.7425
	11.0479	0	6.98461	15.602	13.2289	181.052	15.4125	3.13076	1.1	19.0824	1.43956	31.7389	7.62781	307.447
7.74	14.158	3.67231	9.2738	16.6906	15.6269	275.883	43.9716	2.20645	3.4685	50.6522	2.44821	26.6616	15.2499	479.963	412.707	95.1138
	12.0134	1.96408	7.18226	13.8442	12.7384	204.061	32.6659	3.56803	1	31.1769	1.6099	14.2982	9.32939	345.452
8.02	12.5588	0	6.2801	14.564	20.9874	353.691	10.4586	6.73404	4.4	116.396	2.12092	68.0692	19.0862	635.346	584.934	71.2928
	11.4259	0	6.19325	27.0983	19.975	280.705	24.2099	10.8253	2.05894	83.9465	1.70204	52.298	14.0848	534.523
8.05	15.0551	0	2.31442	10.5646	10.5568	322.464	12.4867	8.12576	7.32676	31.1941	0	25.551	6.12051	451.76	401.247	71.4351
	12.18	0	3.14245	9.45641	9.61829	252.234	11.0495	7.01864	1.22309	23.0798	0	16.7131	5.02006	350.735
8.14	10.158	0	8.36408	47.3825	20.3068	244.447	7.76247	7.62269	3.90202	127.266	1.89482	78.6041	23.7639	581.474	575.166	8.92128
	9.55986	0	10.0985	44.5124	26.5927	191.383	8.99001	3.61649	6.39277	150.199	2.25298	84.9459	30.3135	568.857
8.18	6.97924	0	4.8907	9.42427	10.0498	163.065	6.81424	4.95693	0.99	30.7246	1.17752	28.4078	5.64295	273.123	299.763	37.6753
	8.43882	0	6.37745	20.0224	12.3282	145.658	9.28266	3.59605	1.92487	72.2879	1.00826	37.5043	7.97488	326.404
8.26	9.89212	2.99435	6.79956	25.8268	16.8264	365.287	12.4469	9.26631	7.14511	98.402	1.78283	60.5828	15.7197	632.972	588.806	62.4603
	11.6279	2.31803	6.93044	26.6854	17.6766	270.634	13.7218	7.90401	2.80505	110.794	1.63189	58.0566	13.8544	544.64
8.3	15.868	1.55317	6.77994	16.2543	18.1249	397.738	12.1337	6.9042	5.75012	94.5127	1.56533	58.8693	18.709	654.763	594.819	84.7738
	14.7583	1.35867	6.57104	22.7412	16.7569	315.265	20.0959	5.37463	2.4267	80.1765	1	35.6049	12.7451	534.875
8.34	13.843	3.54123	7.85508	40.1279	17.9167	300.973	18.4356	4.17671	5.93638	157.979	1.81053	57.2378	15.1507	644.983	597.422	67.2622
	16.5461	3.39447	7.5727	46.7541	16.8759	257.396	19.5854	3.36255	2.53166	120.167	1.03725	44.2061	10.4306	549.86
8.37	11.3877	0	5.6448	18.081	13.098	227.265	8.52759	4.14008	4.85134	34.6346	0	28.9369	10.7461	367.313	378.552	15.8943
	13.2069	0	4.92714	20.3021	11.9012	212.096	13.8959	5.6982	1.23335	56.9589	0	34.3797	15.1916	389.791
8.49	17.3391	0	9.06104	26.3812	19.1332	305.026	7.23331	3.84689	1.48211	58.1156	1.09559	32.8126	8.4726	489.999	476.533	19.045
	14.99	0	8.38421	29.69	18.5474	251.177	11.1366	7.18793	2.27899	67.3021	1.00175	40.7103	10.6597	463.066
8.55	20.1093	1.65179	4.48637	30.2218	28.4259	437.091	12.7529	14.4157	3.92476	102.08	2.70844	53.9101	17.4129	729.191	712.908	23.0278
	19.5214	1.96725	8.09134	38.1859	24.8818	387.028	15.617	9.16852	1	116.984	3.16487	52.2957	18.7187	696.625
9.08	9.49638	0	4.89875	6.9308	10.4665	124.481	7.83562	4.51142	0	11.2292	0.985865	19.1004	3.40073	203.337	236.958	47.5467
	9.97389	0	8.0148	9.20295	15.0947	147.448	13.2136	2.24812	0	18.6284	1.06893	36.7762	8.90914	270.578
9.09	27.0418	3.24746	13.5734	26.4622	27.0054	371.527	39.4675	15.0351	3.74475	56.7181	3.28026	54.2395	16.728	658.071	574.06	118.809
	21.2264	2.28563	11.6889	18.4283	20.257	275.455	26.0067	20.481	2.78122	33.0602	4.7289	42.9401	10.7108	490.05
9.3	23.0865	3.37677	7.37392	14.4726	14.7039	248.783	31.6533	8.66023	3.32062	39.946	1.96324	56.8106	14.321	468.471	433.232	49.8357
	18.1671	2.82556	7.70588	17.6218	14.312	202.421	27.8667	7.22779	1.94031	35.0291	2.11917	43.6637	17.0924	397.993
9.54	20.379	2.53546	7.01939	15.756	13.8613	251.344	23.5775	15.6699	2.0883	20.8246	2.30497	24.8314	9.23908	409.431	351.718	81.6189
	17.3491	3.84808	5.26182	10.6086	9.65331	166.237	19.8913	12.893	1.58465	15.9168	2.60006	21.1674	6.99328	294.005
9.6	19.6313	0	5.97146	8.45271	16.1724	229.424	16.5558	3.64387	2.41932	12.9229	1.56793	17.4644	6.48653	340.713	315.715	35.3524
	19.3094	0	3.59489	9.59325	10.7302	175.228	18.0011	12.799	1	13.2064	1.30325	19.2289	6.72231	290.717
9.78	15.3697	0	2.75903	5.36217	9.85663	155.71	8.17151	10.4093	3.88491	6.9516	1.64964	16.3298	4.29238	240.747	221.966	26.5603
	22.2145	0	3.75364	6.43861	6.31615	114.366	11.5358	9.53519	2.54445	6.90278	1.39071	14.2372	3.95015	203.185
9.86	11.8377	2.47302	3.36516	8.33901	11.3821	201.171	17.3457	10.263	4.38219	13.2214	1.85476	28.0539	9.40674	323.095	301.189	30.98
	16.3695	1.52913	3.68292	9.58659	10.3317	173.547	19.459	8.00011	0.99	11.6105	1.68205	17.2358	5.25807	279.283
9.87	11.9923	1.76321	4.79194	7.55377	12.5461	210.795	20.0782	9.16631	4.21248	15.8625	1.40656	17.3404	7.91603	325.424	305.972	27.5104
	13.0986	1.80984	4.38193	8.94289	11.7014	181.168	20.4812	14.0955	1.15272	12.6596	1.65902	10.331	5.03695	286.519
10.03	6.75257	0	3.54841	13.1046	8.04994	65.9543	5.55603	2.66939	1.54192	29.1588	1.39263	74.0583	10.2581	222.045	195.235	37.9151
	8.00328	0	3.54882	14.5692	6.46862	46.0225	4.66276	2.5826	1.55071	27.396	1.11787	43.1057	9.39693	168.425
10.21	5.26201	0	2.67864	3.89335	5.24797	38.4273	2.48609	1.59856	1.74222	11.6432	0	15.3698	5.64033	93.9895	104.221	14.47
	2.26763	0	3.63053	8.03347	5.6023	59.9016	2.48324	2.7111	1.58342	9.11154	0	15.142	3.98641	114.453
10.28	5.82385	0	1.49813	7.66161	8.04196	100.405	5.06897	2.14134	2.97939	19.781	0	26.4388	9.14753	188.987	218.497	41.7332
	5.3021	0	3.13361	13.0765	9.43362	112.998	7.30964	4.35636	1.83393	39.3492	0	39.9133	11.3009	248.007
10.39	5.58883	0	2.12707	17.3157	7.24607	72.9477	7.42476	3.53027	2.26693	24.4978	0.951643	30.561	8.77201	183.23	188.225	7.06373
	5.76288	0	3.31513	17.516	6.74002	65.5861	6.94037	3.53687	1.9029	31.8202	0.955948	40.8142	8.3288	193.219
10.47	5.48089	0	2.00063	6.83219	9.32012	89.8422	1.91547	1.83091	2.63459	24.8515	0	25.0307	6.50812	176.247	166.176	14.2432
	4.60196	0	3.42334	5.28508	8.30144	75.2002	1.86768	2.91571	1	20.1777	0	26.9878	6.34344	156.104
10.48	14.106	3.10277	4.96221	20.4849	21.9897	411.293	31.6155	2.11487	2.82352	54.2463	1.80237	45.7082	11.4331	625.682	643.617	25.364
	14.5331	3.51831	6.65294	18.7698	26.0968	433.979	37.0377	4.31055	3.01175	65.0461	1.63628	37.0864	9.87386	661.552
10.59	8.0781	0	1.83955	11.8672	6.73698	44.3389	4.27568	5.13842	2.95767	43.0846	1.38634	27.898	15.0201	172.621	158.926	19.3689
	6.817	0	2.86463	13.6551	5.37778	32.6768	3.92746	1.77312	1.18112	37.7447	1.19206	21.9945	16.0255	145.23
10.91	7.96614	0	2.75224	14.487	10.6387	115.809	5.20761	6.40351	2.40996	26.7869	1.42502	20.7745	4.93168	219.592	249.873	42.8234
	10.3036	0	4.05338	15.6083	11.5342	128.117	6.39156	8.52453	1.05008	49.6726	2.0936	36.4566	6.34861	280.153
11.01	12.6876	0	4.89106	6.72625	13.819	285.496	8.11895	6.23224	3.69946	25.9095	2.15843	22.0505	6.09596	397.885	433.839	50.8465
	14.7796	0	4.57082	17.3089	17.9121	329.654	11.2337	1.95485	2.23001	40.3299	1.24264	20.6137	7.96272	469.792
11.02	16.7672	1.28288	3.25894	14.222	15.3518	408.691	7.58824	2.96559	2.75092	23.0516	1.53946	17.4647	6.41654	521.351	466.871	77.0453
	15.524	1.13098	3.73865	10.5891	14.0523	307.788	6.85739	2.16759	0.954297	20.5776	1.00532	19.4347	8.57221	412.392
11.09	15.5801	1.77624	3.3244	11.8709	13.1999	343.62	5.6323	2.01846	4.11724	30.473	1.33218	22.3177	6.38801	461.651	542.57	114.438
	22.6313	2.28426	5.32333	20.5278	21.4739	456.83	13.564	2.40586	2.81233	38.7248	1.29329	26.1919	9.42744	623.49
11.22	5.05531	0	2.75782	4.00969	8.99638	160.96	3.88832	1.8623	0.99	12.5019	0	26.8908	3.55938	231.472	261.724	42.7825
	6.43438	0	3.92172	6.75706	11.1948	205.238	4.10579	1.58968	1.26398	15.5196	0	32.708	3.24295	291.976
11.23	11.2788	0	4.10288	12.2485	13.2341	268.803	4.56574	2.37225	1.24888	40.4168	0	20.0492	8.74449	387.064	423.461	51.4719
	14.2846	0	3.87559	17.466	15.9331	308.674	8.12674	1.85091	1.05315	53.2104	0	23.6998	11.6828	459.857
11.25	17.2399	1.2	4.08711	23.1675	20.6654	350.491	11.6223	1.35192	2.35414	66.4328	1.56387	41.9408	10.6407	552.757	548.428	4.42523
	22.5861	1.6	4.63201	23.8755	22.7438	340.933	14.458	2.87317	0.95	62.3789	1.10724	36.6181	12.1429	546.899
11.4	10.6075	0	1.46822	5.74651	9.99111	251.92	6.83282	5.85042	2.58588	15.1549	1.22765	14.0419	4.99626	330.424	363.219	46.3795
	15.7632	0	2.91769	13.3915	12.7737	275.955	9.72101	8.1342	1.22735	26.2153	1.26689	20.9867	7.66123	396.014
11.48	5.36188	0	2.43628	6.92945	9.3062	274.061	3.73954	1.09412	3.55263	15.6201	0	12.7977	5.37378	340.272	365.315	35.4153
	7.3566	0	3.19314	10.4037	10.7746	296.848	5.2825	1.2271	1.07746	29.1884	0	16.7357	8.26997	390.357
11.53	9.38308	0	2.65507	8.82849	7.36713	217.856	8.05253	1.4521	2.30049	20.541	0.965917	15.113	10.9946	305.509	353.239	67.4999
	13.4942	0	4.0317	15.6861	10.5292	264.466	12.3448	1.299	1.22135	41.1693	1.03005	21.9958	13.7012	400.968
11.57	14.7511	1	1.79392	7.54143	9.85839	182.176	12.8678	1.11079	2.45936	17.6367	1.34951	10.8324	3.6595	267.037	271.454	7.66189
	20.9667	1.1	2.64294	7.85124	9.55601	173.49	19.1854	1.21404	1.20553	21.2403	1.07904	13.1748	5.26597	277.972
12.09	6.05564	0	2.32161	8.02931	5.55469	61.9777	6.69496	2.74103	1.33233	15.4104	1.29185	13.5036	3.87355	128.787	162.432	47.5815
	8.64055	0	4.36786	12.937	7.56847	83.9879	13.5123	5.67481	1.0561	27.0437	1.18383	23.2765	6.8281	196.077
12.12	4.30832	0	1.51155	3.40047	4.67431	105.875	3.883	1.17826	1.21628	7.22803	0	7.20245	3.17412	143.651	151.201	10.6772
	4.30022	0	2.83763	4.21432	5.17021	115.683	5.89317	0.98	1.20322	9.6036	0	5.50361	3.36184	158.751
12.25	4.55165	0	4.10415	15.3063	8.26319	111.542	3.65314	3.05085	2.49429	39.965	0.999125	31.0355	6.27619	231.241	234.702	4.89424
	6.04146	0	4.32677	18.6122	8.67082	110.657	4.41873	4.49102	0.973798	40.5408	1.41201	31.5293	6.48851	238.163
12.32	3.76487	0	2.76835	9.1759	8.20534	81.719	4.81696	2.81664	0	24.3756	0	34.3382	12.9875	184.968	169.89	21.324
	9.93995	0	2.80397	9.91888	6.19924	60.828	3.91687	1.77744	0	24.4418	0	24.0935	10.8921	154.812
12.34	6.67981	0	5.62473	20.8685	11.4266	157.17	5.1401	4.44072	0	40.8652	1	35.9978	6.73006	295.943	333.923	53.711
	9.00714	0	6.35025	34.9518	12.2484	139.921	7.25803	5.11376	0	75.7351	1.81065	65.1132	14.3929	371.902
12.36	6.26242	1	5.96951	12.6187	12.5756	119.147	7.02253	1.77312	0	33.048	1.25866	44.6614	20.1774	265.515	282.875	25.9647
	11.5093	1.4	5.9264	25.5819	12.5037	98.4908	14.5559	2.55456	0	66.5351	0	43.5384	20.0384	302.634
12.43	7.59033	0	3.18451	13.0562	9.24301	80.5608	4.15011	6.20256	0	37.5795	0	43.0154	19.4348	224.017	231.948	11.2154
	10.7006	0	4.23206	20.7192	9.34601	101.936	4.82433	1.56318	0	34.7141	0	37.7875	14.0554	239.878
12.44	5.39215	0	3.93208	7.81438	6.38882	49.7011	9.90293	1.09057	0	16.9718	0	19.0009	7.86155	128.056	134.155	8.62525
	10.3721	0	4.81397	7.99571	5.456	48.5156	14.3742	1.3039	0	19.0052	0	20.55	7.86745	140.254
12.5	6.59691	0	1.7897	5.77749	5.84337	37.2565	6.79755	7.4867	0	8.57227	0	10.1157	4.16747	94.4036	121.37	38.1358
	11.7452	0	4.12136	11.9962	7.45656	53.1723	14.2196	2.097	0	22.3041	0	13.3112	7.91235	148.336
12.53	3.93543	0	3.84141	5.01291	3.6458	42.5187	1.00957	1.41466	0	16.8046	0	14.1828	3.72469	96.0906	111.752	22.1492
	3.91934	0	3.90611	10.4674	4.57323	43.1429	2.27837	2.04993	0	29.6784	0	19.4614	7.93725	127.414
13.08	21.8339	0	7.67934	0	5.97557	55.8103	4.05124	7.8774	0	4.50137	0	2.25069	1.12534	111.105	113.465	3.33727
	3.93983	0	2.06605	3.28507	3.81551	76.6975	10.5168	2.42026	0	6.20259	0	4.45074	2.43042	115.825
13.24	4.11712	0	2.39507	4.31112	5.12784	37.2313	4.79013	9.58027	0	2.63457	0	1.91605	1.17358	73.2771	94.8789	30.5495
	6.03277	0	2.8556	4.41119	3.87028	55.3468	22.9524	3.42016	0	8.00338	0	5.92691	3.66124	116.481
13.27	4.51069	0	4.01281	4.20866	4.60484	44.568	10.7364	2.33227	1.03824	14.6645	0	13.0432	4.04042	107.76	122.195	20.4138
	5.35622	0	3.04609	6.59898	4.34247	70.3079	15.3609	1.89852	1.47207	14.1631	0	9.97912	4.10405	136.629
13.31	11.7331	0	1.61348	3.38513	4.0451	62.165	8.31931	2.78959	3.20028	4.20001	2.7987	5.16914	1.75277	111.172	139.693	40.3354
	10.1381	0	3.51243	8.57761	4.97259	80.2305	10.7417	7.82941	1.09955	12.3592	1.24949	13.5043	3.99961	158.215
13.32	5.03461	1	3.15947	9.70562	6.65638	58.409	11.0252	2.74471	1.23794	28.5673	1.78434	13.3266	3.30063	145.952	160.353	21.7802
	5.95911	1.1	4.6929	12.4568	8.85378	62.7633	12.7286	2.28234	0.983169	40.3236	2.07712	17.2035	5.42945	176.854
13.45	3.80591	0	4.08698	1.09182	4.0465	55.7967	6.27559	3.81889	1.42674	4.68044	0	5.86926	2.23214	93.131	110.165	24.0891
	6.42933	1	2.14532	3.97843	3.82225	79.8698	10.9672	2.87065	1.05874	5.10791	0	7.43317	3.51539	128.198
13.55	4.71869	0	3.13802	3.9255	3.66167	44.5779	6.71213	1.791	1.00637	12.3302	1.00637	8.21715	3.69622	94.7811	118.203	33.1229
	6.84328	0	3.94542	9.25591	5.48257	62.8399	13.1488	2.05633	1.20007	19.5419	1.06075	11.2073	5.04165	141.624
13.6	3.72999	0	1.28992	1.93526	2.40227	76.5194	5.9146	2.1827	1.90929	4.25199	1.16963	3.71815	0.995122	106.018	117.218	15.8382
	4.70967	0	1.96059	3.46258	3.19423	85.7622	11.0228	3.38222	1.26031	6.24024	1.04768	4.19274	2.18167	128.417
13.62	3.54818	0	1.39533	2.02431	1.84012	90.3277	9.99612	2.0835	3.34058	3.88476	1.19259	4.23502	2.00046	125.869	140.118	20.1519
	6.06989	0	1.44779	3.39523	4.74862	102.471	17.1092	4.56593	1.21867	5.25349	1.05249	4.2514	2.78434	154.368
14.01	13.6298	4.51541	1.78178	4.02775	9.03444	296.322	14.1472	2.68938	2.76524	0	1.62555	0	0	350.539	406.831	79.6099
	11.3022	3.6969	1.14974	5.47689	12.7724	398.843	24.3426	3.3667	1.02035	0	1.15343	0	0	463.124
14.021	5.37997	1.57337	0.997421	0	6.44796	219.499	16.3219	1.17939	1.11248	0	1.3032	0	0	253.814	313.149	83.912
	11.7873	2.59972	1.07446	5.44836	12.22	305.121	30.1408	1.92158	1.14388	0	1.02689	0	0	372.484
14.04	14.0953	5.06389	1.13135	6.61888	9.65722	387.974	25.1161	4.25285	0	0	2.47019	0	0	456.38	505.819	69.9175
	18.9476	4.86724	0.99785	6.43902	14.275	470.918	32.4131	4.92004	0	0	1.48017	0	0	555.258
15.02	5.00962	0	1.24592	3.08751	4.82726	141.471	2.57053	1.34219	2.07531	3.7262	1.80502	3.98631	1.86565	173.013	207.507	48.7828
	5.33727	0	2.31035	6.11749	5.83867	197.896	4.33603	1.82945	1.28277	6.5101	1	6.36969	3.17402	242.002
15.04	3.37571	0	1.3166	4.51662	4.29306	145.678	1.65558	1	2.54172	9.26323	0	9.09737	5.96531	188.703	210.293	30.533
	4.93447	0	2.24669	7.01311	5.42653	186.724	1.98749	1	1	8.54488	0	8.77893	4.22687	231.883
15.05	4.50495	0	1.62571	4.3037	5.1082	165.796	3.89664	1	2.20873	10.3545	0	10.5213	4.14997	213.47	246.805	47.1431
	4.52576	0	2.6113	5.74509	7.24898	225.402	4.96406	1.49038	1.78291	16.3093	0	7.2423	2.8185	280.14
15.1	9.6906	0	2.52877	8.8891	7.39023	159.406	3.75138	1	2.42716	27.1107	1.95483	22.7996	6.86626	253.815	277.196	33.0659
	10.2892	0	4.12986	14.826	8.58852	181.404	5.569	1.74346	1	31.6251	2.51516	29.0541	9.83294	300.577
15.17	11.1771	0	3.17008	14.0312	6.00385	188.829	1.49645	1.90385	2.23677	22.879	2.24467	12.0043	9.26421	275.24	307.133	45.1034
	15.0201	0	4.13084	13.7756	8.15044	220.526	2.99002	0.95772	1.53281	33.2576	1.70937	24.1485	12.8273	339.026
15.32	2.88252	0	2.37828	3.29647	3.74882	134.809	1.37579	1.08415	0.965958	10.9369	0	7.17866	2.9196	171.576	188.19	23.4951
	4.18001	0	2.33941	5.0455	4.05362	154.11	2.75838	1.45317	1	14.1899	0	9.89622	5.77714	204.803
15.33	5.54029	0	1.97351	6.75332	4.53859	113.599	1.83103	3.22422	1.25937	15.6772	0	14.8214	5.5182	174.736	196.459	30.7209
	7.88509	0	2.60768	8.23777	5.13081	147.346	2.94757	1.14132	1.38654	20.6702	0	14.262	6.56711	218.182
15.36	5.80786	0	2.83844	4.51431	4.78127	128.335	1	1.06832	1.26092	13.3291	0	13.6095	3.40334	179.948	211.657	44.844
	9.62481	0	3.08156	8.9484	7.29047	164.096	1.48471	1.14473	1.05167	21.2005	0	19.6473	5.79655	243.367
15.42	2.66488	0	2.26838	2.40579	4.70907	144.85	1.12715	1.04162	1.67486	5.84064	0	8.20242	4.4984	179.283	207.978	40.5805
	6.64533	0	2.0897	5.77405	6.16078	183.168	1.91627	1	1.10519	11.37	0.455842	10.4146	6.57317	236.673
15.91	3.90356	0	1.75908	5.18771	6.51274	179.992	1.28513	4.3269	2.14691	10.4825	0	8.11124	4.8393	228.547	232.713	5.89103
	4.20646	0	2.1568	4.97442	5.50542	195.166	1.54669	1.24301	1.11533	10.3076	0	6.07936	4.57748	236.879
16.1	6.62086	0	2.35072	9.83156	6.71276	170.409	1.9779	2.70108	2.69429	20.0777	1	24.2502	5.2403	253.867	248.305	7.86615
	6.08518	0	2.94282	8.54242	6.38493	163.181	2.5447	1.74219	1.05502	23.1837	1	21.7861	4.29402	242.742
16.2	5.91381	0	6.14541	19.1597	8.29813	109.333	2.02604	1.99436	0.984809	46.8383	0	32.0909	9.98468	242.769	213.834	40.9206
	5.2997	0	6.36308	7.3506	6.55225	90.917	1.71679	2.55901	1.30354	26.3311	0	26.1925	10.3128	184.898
16.22	5.41729	0	2.67034	3.73249	5.08432	109.928	1.62576	1.33136	1.26524	8.75829	0	6.95987	2.22191	148.995	131.053	25.3735
	3.56711	0	2.07329	1.81902	4.03695	72.8701	1.82432	1.25339	1	8.76387	0	11.6513	4.25164	113.111
16.29	3.65003	0	2.26914	4.21807	4.77866	47.5674	1.30317	1.19938	1.16936	15.6848	0	15.6131	3.34774	100.801	112.769	16.9252
	3.19996	0	3.33062	3.37401	6.87903	49.5062	1	1.1003	2.5703	28.1774	0	18.6995	6.89925	124.737
16.35	39.7433	0	4.80073	1.7091	5.41199	75.4794	1.58536	2.56039	2.55016	19.442	0	26.6222	6.08	185.985	195.038	12.8037
	10.8325	0	4.72115	12.5674	7.53629	85.4148	2.9995	2.80552	1	25.5228	0	41.2623	9.42961	204.092
16.37	9.08884	0	2.40221	13.4857	8.26689	80.1069	3.31624	22.5596	2.72584	22.11	0	22.8575	4.23433	191.154	188.394	3.90328
	8.95761	0	3.94398	11.9175	7.60805	65.6451	3.65876	3.88768	1.1	32.565	0	35.846	10.5044	185.634
16.39	5.86825	0	4.28822	13.9488	7.22122	58.8059	1.01417	1.40592	0.99	27.2609	0	28.1736	7.61701	156.594	186.118	41.7539
	10.727	0	6.39246	7.19272	12.6185	74.0034	1.03884	1.31252	2.24121	43.5756	0	42.8423	13.6984	215.643
16.52	6.97007	0	2.71701	10.4675	5.06514	148.559	2.59313	1.24701	1.61314	15.49	0	13.8046	3.5511	212.077	193.713	25.9704
	6.03378	0	2.43447	7.82761	5.13023	122.895	2.23047	1.1378	1	13.3374	0	10.48	2.84227	175.349
16.62	8.19297	0	4.34275	14.0613	8.39628	104.003	3.80945	2.98818	0	29.6467	0.993866	33.9164	9.17868	219.53	225.726	8.76279
	10.1256	0	4.4881	15.1936	9.6224	99.719	2.84625	1.63098	0	33.0026	1.44014	40.0166	13.837	231.922
16.77	24.9179	0	8.20981	35.0664	16.2947	64.2625	2.38017	3.68999	2.03866	63.2983	0	81.8035	6.32942	308.291	277.731	43.2183
	13.3518	0	6.92204	21.6034	10.9528	58.8139	2.12756	2.5957	2.11621	43.5522	0	78.3652	6.77053	247.171
16.86	6.80146	0	4.0923	6.0504	5.41285	60.1105	1.85767	1.46216	1.04841	24.4546	1.44347	33.6838	5.94116	152.359	161.846	13.4173
	12.085	0	3.77159	8.84214	6.55926	62.2709	1.98519	1.44905	1.22696	26.6675	1.18618	37.02	8.27006	171.334
16.88	8.26237	0	2.45996	10.5107	8.06679	190.3	1.83519	4.44732	1.78214	14.2218	0	16.581	4.54805	263.015	250.067	18.3108
	8.67016	0	3.20859	10.0467	7.08999	171.548	1.49036	1.483	1.02842	14.5335	0	14.4337	3.58679	237.119
